# Supplementary material for: Diet and Dementia: A Prospective Study
Source: Nutrients. 2021 Dec 16;13(12):4500. doi: 10.3390/nu13124500 (PMC8705494; doi:10.3390/nu13124500)
Supplement: Supplementary file 1 [file nutrients-13-04500-s001.zip]

Archive with 1 entries (1 files):
- nutrients-1489880-supplementary.pdf
